# Supplementary material for: Genome-Wide Identification of the DOF Gene Family Involved in Fruitlet Abscission in Areca catechu L
Source: Int J Mol Sci. 2022 Oct 4;23(19):11768. doi: 10.3390/ijms231911768 (PMC9569674; doi:10.3390/ijms231911768)
Supplement: Supplementary file 1 [file ijms-23-11768-s001.zip › Table S1.xlsx]

## Sheet: Sheet1
gene_id	AB1	AB2	AB3	CK1	CK2	CK3	AB	CK	log2FoldChange	pvalue	padj	gene_name	gene_chr	gene_start	gene_end	gene_strand	gene_length	gene_biotype	gene_description	tf_family
AC10G005220	0.863979	3.72098	0	10.6101	7.39606	61.2044	1.52832	26.4035	-4.10151	0.00189182	0.0412118	AC10G005220	HIC10	6488258	6489659	-	1251	-	- && Q94AW5.1 RecName: Full=Ethylene-responsive transcription factor ERF003 && PF00847:AP2 domain	AP2
AC01G063030	399.158	330.237	419.171	946.07	1788.61	9644.53	382.855	4126.4	-3.43001	1.19514e-05	0.000984731	AC01G063030	HIC1	116142848	116143507	-	630	-	- && Q9CAN9.1 RecName: Full=Ethylene-responsive transcription factor ERF026 && PF00847:AP2 domain	AP2
novel.1971	24.1914	12.0932	20.1524	91.9545	109.708	73.0158	18.8123	91.5595	-2.27957	3.39836e-07	5.67737e-05	-	HIC2	109819670	109821645	-	1631	-	- && P42736.2 RecName: Full=Ethylene-responsive transcription factor RAP2-3; AltName: Full=Cadmium-induced protein AS30; AltName: Full=Ethylene response factor 72; Short=ERF72; AltName: Full=Ethylene-responsive element binding protein; Short=AtEBP; AltName: Full=Protein RELATED TO APETALA2 3; Short=Related to AP2 3 && PF00847:AP2 domain|PF02133:Permease for cytosine/purines, uracil, thiamine, all…	AP2
AC13G021470	815.596	913.5	1122.49	2234.32	4877.7	5228.14	950.529	4113.39	-2.11351	2.12547e-07	3.81388e-05	AC13G021470	HIC13	28317324	28318202	+	759	-	- && O22259.1 RecName: Full=Ethylene-responsive transcription factor ERF071 && PF00847:AP2 domain	AP2
AC09G015390	632.433	1165.6	929.027	3645.47	2006.8	2928.15	909.019	2860.14	-1.65398	1.28062e-05	0.00103628	AC09G015390	HIC9	19760042	19761488	+	1357	-	- && O22259.1 RecName: Full=Ethylene-responsive transcription factor ERF071 && PF00847:AP2 domain	AP2
AC09G021490	26.7834	33.4888	30.2287	91.9545	89.9854	91.2697	30.1669	91.0699	-1.59565	1.95981e-06	0.000242217	AC09G021490	HIC9	28740072	28749224	+	1869	-	- && Q8GWK2.2 RecName: Full=AP2-like ethylene-responsive transcription factor At2g41710 && PF00847:AP2 domain	AP2
AC16G034320	752.526	1022.34	772.846	1147.66	3629	2275.3	849.237	2350.65	-1.46859	0.00172184	0.038301	AC16G034320	HIC16	47630632	47631333	+	657	-	- && Q8H273.1 RecName: Full=Dehydration-responsive element-binding protein 1E; Short=Protein DREB1E >A2XWL6.1 RecName: Full=Dehydration-responsive element-binding protein 1E; Short=Protein DREB1E && PF00847:AP2 domain	AP2
AC15G087380	2385.45	3108.88	4013.36	6921.35	10911.7	7581.83	3169.23	8471.61	-1.41852	2.82639e-05	0.00192863	AC15G087380	HIC15	155749260	155749967	-	654	-	- && Q8H273.1 RecName: Full=Dehydration-responsive element-binding protein 1E; Short=Protein DREB1E >A2XWL6.1 RecName: Full=Dehydration-responsive element-binding protein 1E; Short=Protein DREB1E && PF00847:AP2 domain	AP2
AC05G066110	3481.84	3590.74	2956.36	6717.98	9740.61	6400.69	3342.98	7619.76	-1.18851	2.32838e-05	0.00168366	AC05G066110	HIC5	137035526	137036333	-	591	-	- && Q84QC2.1 RecName: Full=Ethylene-responsive transcription factor ERF017 && PF00847:AP2 domain	AP2
AC05G072410	74.3022	47.4425	75.5716	12.3785	30.8169	9.66385	65.7721	17.6198	1.91798	0.00104475	0.0269299	AC05G072410	HIC5	146152847	146153854	+	978	-	- && O65665.1 RecName: Full=Ethylene-responsive transcription factor ERF060 && PF00847:AP2 domain	AP2
AC06G101940	202.171	222.328	234.776	94.607	17.2575	38.6554	219.758	50.1733	2.12139	0.00047608	0.0156693	AC06G101940	HIC6	176613924	176615933	+	1643	-	- && Q9SUE3.2 RecName: Full=Ethylene-responsive transcription factor CRF4; AltName: Full=Protein CYTOKININ RESPONSE FACTOR 4 && PF00847:AP2 domain	AP2
AC01G051810	665.264	564.658	1515.46	61.0083	315.565	244.818	915.128	207.13	2.14489	0.00126153	0.030868	AC01G051810	HIC1	99122609	99123151	-	453	-	- && Q8LDC8.2 RecName: Full=Ethylene-responsive transcription factor 1B; Short=AtERF1B; AltName: Full=Ethylene-responsive element-binding factor 1B; Short=EREBP-1B && PF00847:AP2 domain	AP2
AC12G039120	88.1259	27.9073	450.407	14.1468	35.7476	10.7376	188.813	20.2107	3.22935	0.000807419	0.0223275	AC12G039120	HIC12	49709084	49709623	+	450	-	- && Q8LDC8.2 RecName: Full=Ethylene-responsive transcription factor 1B; Short=AtERF1B; AltName: Full=Ethylene-responsive element-binding factor 1B; Short=EREBP-1B && PF00847:AP2 domain	AP2
AC05G071440	22.4635	17.6746	27.2058	0	3.69803	1.07376	22.448	1.5906	3.94098	0.000131248	0.00635869	AC05G071440	HIC5	144622909	144623916	+	978	-	- && O65665.1 RecName: Full=Ethylene-responsive transcription factor ERF060 && PF00847:AP2 domain	AP2
AC10G002520	105.405	120.002	168.273	15.031	3.69803	2.14752	131.227	6.95886	4.18879	1.44739e-09	6.04509e-07	AC10G002520	HIC10	3205250	3206359	+	1002	-	- && Q94AW5.1 RecName: Full=Ethylene-responsive transcription factor ERF003 && PF00847:AP2 domain	AP2
AC14G004390	40.607	6.51171	22.1677	82.2286	126.966	123.483	23.0955	110.892	-2.25893	0.000528976	0.0168267	AC14G004390	HIC14	5986826	5991759	+	3290	-	- && Q9XED8.1 RecName: Full=Auxin response factor 9 && PF02309:AUX/IAA family|PF02362:B3 DNA binding domain|PF06507:Auxin response factor	Auxin_resp
AC02G010980	62.2065	26.0468	21.1601	151.194	260.095	97.7123	36.4711	169.667	-2.21276	0.000209928	0.00892159	AC02G010980	HIC2	14051502	14056399	+	3374	-	- && Q9C5W9.1 RecName: Full=Auxin response factor 18 && PF02362:B3 DNA binding domain|PF02309:AUX/IAA family|PF06507:Auxin response factor	Auxin_resp
AC02G032430	37.1511	32.5585	33.2515	53.9349	159.015	89.1222	34.3204	100.691	-1.54746	0.00252359	0.0494591	AC02G032430	HIC2	40973823	40976572	+	909	-	- && Q8S985.1 RecName: Full=Auxin response factor 15; AltName: Full=ETTIN-like protein 1; AltName: Full=OsETTIN1 && PF02362:B3 DNA binding domain	B3
novel.641	2006.16	3412.14	3046.04	7711.8	5062.6	10318.8	2821.45	7697.75	-1.44807	0.000197015	0.00856823	-	HIC12	139951432	139970393	+	1075	-	- && Q9ZUZ3.1 RecName: Full=Auxin-responsive protein SAUR32; AltName: Full=Protein ABOLISHED APICAL HOOK MAINTENANCE 1; AltName: Full=Protein SMALL AUXIN UP RNA 32 && PF02519:Auxin responsive protein	Auxin_inducible
AC06G000700	482.1	349.772	502.803	748.899	1498.94	801.026	444.892	1016.29	-1.19128	0.00231722	0.0466067	AC06G000700	HIC6	904092	914385	-	4558	-	- && Q0D9R7.2 RecName: Full=Auxin response factor 19; AltName: Full=OsARF7a && PF06507:Auxin response factor|PF02362:B3 DNA binding domain	Auxin_resp
novel.88	454.453	221.398	222.684	99.9121	66.5645	36.5079	299.512	67.6615	2.14338	4.03338e-05	0.00253838	-	HIC1	23902373	23904649	-	1523	-	- && - && PF03094:Mlo family|PF02519:Auxin responsive protein	Auxin_inducible
AC01G061780	0.863979	0	0	52.1665	30.8169	6.44257	0.287993	29.8087	-6.48297	2.7283e-05	0.00187757	AC01G061780	HIC1	114392038	114393252	-	1182	-	- && O23090.1 RecName: Full=Transcription factor bHLH14; AltName: Full=Basic helix-loop-helix protein 14; Short=AtbHLH14; Short=bHLH 14; AltName: Full=Transcription factor EN 33; AltName: Full=bHLH transcription factor bHLH014 && PF14215:bHLH-MYC and R2R3-MYB transcription factors N-terminal|PF00010:Helix-loop-helix DNA-binding domain	HLH
AC08G019270	216.859	160.002	283.142	415.564	791.379	1225.16	220.001	810.701	-1.88164	9.4493e-05	0.00494384	AC08G019270	HIC8	24408563	24412921	+	2298	-	- && Q9ZUG9.1 RecName: Full=Transcription factor bHLH66; AltName: Full=Basic helix-loop-helix protein 66; Short=AtbHLH66; Short=bHLH 66; AltName: Full=Transcription factor EN 95; AltName: Full=bHLH transcription factor bHLH066 && PF00010:Helix-loop-helix DNA-binding domain	HLH
AC08G025550	237.594	185.119	268.027	720.605	300.773	764.518	230.247	595.299	-1.37127	0.00197238	0.0423949	AC08G025550	HIC8	32189419	32196293	-	2300	-	- && Q8VZ02.1 RecName: Full=Transcription factor bHLH48; AltName: Full=Basic helix-loop-helix protein 48; Short=AtbHLH48; Short=bHLH 48; AltName: Full=Transcription factor EN 97; AltName: Full=bHLH transcription factor bHLH048 && PF00010:Helix-loop-helix DNA-binding domain	HLH
AC15G001430	336.952	377.679	546.131	130.858	61.6338	8.59009	420.254	67.0274	2.64529	0.000797922	0.0221941	AC15G001430	HIC15	1830433	1832795	-	978	-	- && Q8GY61.1 RecName: Full=Transcription factor bHLH63; AltName: Full=Basic helix-loop-helix protein 63; Short=AtbHLH63; Short=bHLH 63; AltName: Full=Protein CRYPTOCHROME INTERACTING BASIC-HELIX-LOOP-HELIX 1; AltName: Full=Transcription factor EN 84; AltName: Full=bHLH transcription factor bHLH063 && PF00010:Helix-loop-helix DNA-binding domain	HLH
AC15G083330	91.5818	154.421	475.597	34.4829	29.5842	26.844	240.533	30.3037	2.98642	5.97009e-06	0.000562722	AC15G083330	HIC15	148569125	148571525	-	1597	-	- && O23090.1 RecName: Full=Transcription factor bHLH14; AltName: Full=Basic helix-loop-helix protein 14; Short=AtbHLH14; Short=bHLH 14; AltName: Full=Transcription factor EN 33; AltName: Full=bHLH transcription factor bHLH014 && PF14215:bHLH-MYC and R2R3-MYB transcription factors N-terminal|PF00010:Helix-loop-helix DNA-binding domain	HLH
AC10G100070	0.863979	0.930244	0	2.65253	22.1882	23.6228	0.598074	16.1545	-4.71325	0.0015921	0.0361539	AC10G100070	HIC10	162630939	162631781	-	753	-	- && Q38874.2 RecName: Full=Homeobox protein SHOOT MERISTEMLESS && PF03790:KNOX1 domain|PF03791:KNOX2 domain	KNOX1
AC03G024130	6.91183	4.65122	4.03049	13.2627	162.713	96.6385	5.19785	90.8715	-4.11955	6.02718e-06	0.000565901	AC03G024130	HIC3	32460062	32460524	+	351	-	- && P46608.1 RecName: Full=Homeobox protein SBH1 && PF03790:KNOX1 domain|PF03791:KNOX2 domain	KNOX2
AC12G034310	0.863979	0	0	15.031	11.0941	124.556	0.287993	50.2272	-7.2326	9.67391e-06	0.000839931	AC12G034310	HIC12	42898499	42899657	+	885	-	- && Q9LX82.1 RecName: Full=Transcription factor MYB48; AltName: Full=Myb-related protein 48; Short=AtMYB48 && PF00249:Myb-like DNA-binding domain	Myb_DNA-binding
AC09G005580	2.59194	0	0	13.2627	14.7921	161.064	0.863979	63.0397	-6.13623	4.03433e-05	0.00253838	AC09G005580	HIC9	6777987	6787660	-	1306	-	- && Q9FDW1.1 RecName: Full=Transcription factor MYB44; AltName: Full=Myb-related protein 44; Short=AtMYB44; AltName: Full=Myb-related protein R1; Short=AtMYBR1 && PF00249:Myb-like DNA-binding domain	Myb_DNA-binding
AC02G077000	2.59194	4.65122	10.0762	23.8728	23.4209	244.818	5.77313	97.3704	-4.08491	0.00010651	0.00543181	AC02G077000	HIC2	103570757	103572608	-	1008	-	- && P20024.1 RecName: Full=Myb-related protein Zm1 && PF00249:Myb-like DNA-binding domain	Myb_DNA-binding
AC04G010070	0.863979	0.930244	1.00762	16.7994	23.4209	3.22128	0.933948	14.4805	-3.95505	0.00205531	0.0433315	AC04G010070	HIC4	13030275	13034518	+	3061	-	- && Q9FDW1.1 RecName: Full=Transcription factor MYB44; AltName: Full=Myb-related protein 44; Short=AtMYB44; AltName: Full=Myb-related protein R1; Short=AtMYBR1 && PF00249:Myb-like DNA-binding domain	Myb_DNA-binding
AC10G018560	4202.39	4289.36	4612.89	9243.2	7749.84	7769.74	4368.21	8254.26	-0.918188	3.83795e-06	0.000405985	AC10G018560	HIC10	23010863	23013180	-	2198	-	- && Q9FDW1.1 RecName: Full=Transcription factor MYB44; AltName: Full=Myb-related protein 44; Short=AtMYB44; AltName: Full=Myb-related protein R1; Short=AtMYBR1 && PF00249:Myb-like DNA-binding domain	Myb_DNA-binding
AC08G038900	1739.19	1923.75	1767.37	945.186	763.027	1221.94	1810.1	976.718	0.889797	0.00122937	0.0302954	AC08G038900	HIC8	49364524	49368348	-	2115	-	- && - && PF00439:Bromodomain|PF00249:Myb-like DNA-binding domain	Myb_DNA-binding
AC12G100140	1454.94	2277.24	1621.26	851.463	406.783	922.361	1784.48	726.869	1.29518	0.00181079	0.0399297	AC12G100140	HIC12	153264774	153273886	+	3054	-	- && C0SVS4.1 RecName: Full=Myb family transcription factor PHL11; AltName: Full=Protein PHR1-LIKE 11 && PF00249:Myb-like DNA-binding domain|PF14379:MYB-CC type transfactor, LHEQLE motif	Myb_DNA-binding
AC06G093020	119.229	98.6059	75.5716	37.1355	34.515	38.6554	97.8022	36.7686	1.41181	0.000124412	0.00611308	AC06G093020	HIC6	165092934	165094395	-	1053	-	- && P81393.1 RecName: Full=Myb-related protein 308 && PF00249:Myb-like DNA-binding domain	Myb_DNA-binding
AC12G002050	91.5818	114.42	219.662	49.514	19.7228	57.9831	141.888	42.4066	1.73602	0.00231568	0.0466067	AC12G002050	HIC12	2420984	2423138	+	783	-	- && Q7XBH4.2 RecName: Full=Myb-related protein Myb4; AltName: Full=OsMyb4; AltName: Full=Transcription factor RLTR1 && PF00249:Myb-like DNA-binding domain	Myb_DNA-binding
AC16G017550	335.224	325.585	537.062	120.248	113.406	55.8356	399.291	96.4967	2.04783	2.11452e-06	0.000258698	AC16G017550	HIC16	21027603	21029080	+	1336	-	- && P20026.1 RecName: Full=Myb-related protein Hv1 && PF00249:Myb-like DNA-binding domain	Myb_DNA-binding
AC07G078290	63.9345	63.2566	157.189	27.4095	25.8862	10.7376	94.7934	21.3444	2.1477	0.000441886	0.0150341	AC07G078290	HIC7	140826585	140827735	-	774	-	- && P81395.1 RecName: Full=Myb-related protein 330 && PF00249:Myb-like DNA-binding domain	Myb_DNA-binding
AC13G018590	377.559	526.518	191.448	103.449	103.545	31.1391	365.175	79.3776	2.20176	0.000210537	0.00893178	AC13G018590	HIC13	23847667	23866056	+	3754	-	- && P27898.1 RecName: Full=Myb-related protein P && PF00249:Myb-like DNA-binding domain	Myb_DNA-binding
AC14G111310	870.027	605.589	984.446	305.041	28.3516	139.589	820.021	157.661	2.37641	0.00116118	0.0291487	AC14G111310	HIC14	197646033	197648485	-	2100	-	- && Q9FKL2.1 RecName: Full=Transcription factor MYB36; AltName: Full=Myb-related protein 36; Short=AtMYB36 && PF00249:Myb-like DNA-binding domain	Myb_DNA-binding
AC09G009800	170.204	120.932	145.098	46.8614	23.4209	12.8851	145.411	27.7225	2.37896	8.48388e-06	0.000761161	AC09G009800	HIC9	11897255	11900193	-	2103	-	- && Q9FDW1.1 RecName: Full=Transcription factor MYB44; AltName: Full=Myb-related protein 44; Short=AtMYB44; AltName: Full=Myb-related protein R1; Short=AtMYBR1 && PF00249:Myb-like DNA-binding domain	Myb_DNA-binding
AC15G103670	199.579	289.306	448.392	38.9038	110.941	28.9916	312.426	59.6121	2.39546	8.25464e-05	0.0044239	AC15G103670	HIC15	178587212	178591379	-	2758	-	- && F4KGY6.1 RecName: Full=Protein REVEILLE 1 && PF00249:Myb-like DNA-binding domain	Myb_DNA-binding
AC01G064740	17.2796	170.235	648.908	38.0197	19.7228	34.3604	278.808	30.701	3.18032	0.00139294	0.0329839	AC01G064740	HIC1	118877328	118879202	-	1106	-	- && P27898.1 RecName: Full=Myb-related protein P && PF00249:Myb-like DNA-binding domain	Myb_DNA-binding
AC13G096270	60.4785	32.5585	112.854	2.65253	1.23268	1.07376	68.6302	1.65299	5.32538	7.88572e-09	2.19568e-06	AC13G096270	HIC13	171816495	171819667	+	2002	-	- && Q9FDW1.1 RecName: Full=Transcription factor MYB44; AltName: Full=Myb-related protein 44; Short=AtMYB44; AltName: Full=Myb-related protein R1; Short=AtMYBR1 && PF00249:Myb-like DNA-binding domain	Myb_DNA-binding
AC01G014350	25.9194	27.9073	39.2973	46.8614	119.57	831.091	31.0413	332.507	-3.42175	0.000229614	0.00952427	AC01G014350	HIC1	25986593	25989580	-	1607	-	- && Q9ZVP8.2 RecName: Full=NAC domain-containing protein 35; Short=ANAC035; AltName: Full=Protein LONG VEGETATIVE PHASE 1; Short=AtLOV1 && PF02365:No apical meristem (NAM) protein	NAM
novel.3040	14.6876	21.3956	69.5259	167.11	43.1437	627.077	35.2031	279.11	-2.98959	0.0015844	0.0361398	-	HIC7	147622158	147624928	-	1465	-	- && Q9FMR3.1 RecName: Full=NAC domain-containing protein 90; Short=ANAC090 && PF02365:No apical meristem (NAM) protein	NAM
AC12G096550	7.77581	12.0932	12.0915	27.4095	29.5842	155.695	10.6535	70.8964	-2.73647	0.000884487	0.0239395	AC12G096550	HIC12	148303583	148305815	-	1377	-	- && Q9ZVP8.2 RecName: Full=NAC domain-containing protein 35; Short=ANAC035; AltName: Full=Protein LONG VEGETATIVE PHASE 1; Short=AtLOV1 && PF02365:No apical meristem (NAM) protein	NAM
AC11G055940	63.0705	99.5361	242.837	1129.98	199.694	792.436	135.148	707.37	-2.38924	0.000994875	0.0260258	AC11G055940	HIC11	100787591	100791646	-	1298	-	- && Q9FMR3.1 RecName: Full=NAC domain-containing protein 90; Short=ANAC090 && PF02365:No apical meristem (NAM) protein	NAM
AC11G044820	18.1436	37.2098	15.1143	31.8304	120.802	168.581	23.4892	107.071	-2.18586	0.00212953	0.0443225	AC11G044820	HIC11	86043216	86052273	-	1743	-	- && Q6NQK2.1 RecName: Full=NAC domain-containing protein 8; Short=ANAC008 && PF02365:No apical meristem (NAM) protein	NAM
AC04G001000	5106.98	7592.65	9496.84	19550.1	19435.6	28771.4	7398.82	22585.7	-1.61007	5.40274e-06	0.000523504	AC04G001000	HIC4	1085980	1091570	+	2043	-	- && Q7GCL7.1 RecName: Full=NAC domain-containing protein 74; Short=ONAC074 && PF02365:No apical meristem (NAM) protein	NAM
AC13G013420	5313.47	7206.6	7908.82	12712.7	19666.1	17733.2	6809.63	16704	-1.29454	2.57536e-05	0.00179785	AC13G013420	HIC13	16942991	16944909	-	1700	-	- && Q52QH4.1 RecName: Full=NAC domain-containing protein 68; Short=ONAC068 && PF02365:No apical meristem (NAM) protein	NAM
AC08G120320	3485.29	3783.3	3993.21	1160.04	1447.16	1326.1	3753.93	1311.1	1.51802	5.51797e-13	8.3542e-10	AC08G120320	HIC8	190941815	190943631	-	1028	-	- && Q7F2L3.1 RecName: Full=NAC domain-containing protein 48; Short=ONAC048 && PF02365:No apical meristem (NAM) protein	NAM
AC03G028750	116.637	132.095	255.936	58.3557	57.9358	57.9831	168.223	58.0916	1.53254	0.000395924	0.0138197	AC03G028750	HIC3	39118940	39120093	+	990	-	- && Q9FLR3.1 RecName: Full=NAC domain-containing protein 79; Short=ANAC79; Short=ANAC80; Short=AtNAC79; Short=AtNAC80 && PF02365:No apical meristem (NAM) protein	NAM
AC10G040300	2994.55	3795.4	4365.02	1694.09	1020.66	663.585	3718.32	1126.11	1.72291	4.44337e-05	0.0027599	AC10G040300	HIC10	55821834	55826005	-	3282	-	- && Q7F2L3.1 RecName: Full=NAC domain-containing protein 48; Short=ONAC048 && PF02365:No apical meristem (NAM) protein	NAM
AC13G013470	1975.06	2205.61	4133.26	214.855	657.017	802.1	2771.31	557.991	2.31275	4.10278e-05	0.00256811	AC13G013470	HIC13	17073953	17075766	+	1014	-	- && Q84TD6.1 RecName: Full=NAC transcription factor 47; AltName: Full=NAC domain-containing protein 47; Short=ANAC047; AltName: Full=Protein SPEEDY HYPONASTIC GROWTH && PF02365:No apical meristem (NAM) protein	NAM
novel.1792	505.428	611.17	601.55	159.152	61.6338	95.5648	572.716	105.45	2.43544	4.70001e-09	1.62647e-06	-	HIC2	114400722	114406006	+	2881	-	- && Q84TE6.2 RecName: Full=NAC domain-containing protein 21/22; Short=ANAC021/ANAC022 && PF02365:No apical meristem (NAM) protein	NAM
AC15G006040	568.498	319.074	669.061	53.9349	48.0744	137.441	518.878	79.8169	2.70054	5.28873e-07	8.37348e-05	AC15G006040	HIC15	7621956	7623773	+	1427	-	- && O49255.1 RecName: Full=NAC transcription factor 29; Short=AtNAC029; AltName: Full=Protein NAC-LIKE, ACTIVATED BY AP3/PI; Short=AtNAP && PF02365:No apical meristem (NAM) protein	NAM
AC13G096450	479.508	432.564	971.347	99.9121	91.2181	80.5321	627.806	90.5541	2.79237	4.19859e-11	3.17833e-08	AC13G096450	HIC13	172092622	172094887	-	1748	-	- && Q84TD6.1 RecName: Full=NAC transcription factor 47; AltName: Full=NAC domain-containing protein 47; Short=ANAC047; AltName: Full=Protein SPEEDY HYPONASTIC GROWTH && PF02365:No apical meristem (NAM) protein	NAM
AC03G028730	355.959	255.817	461.491	44.2089	28.3516	77.3108	357.756	49.9571	2.83751	2.47381e-09	9.21932e-07	AC03G028730	HIC3	39059945	39062236	+	1884	-	- && Q84TD6.1 RecName: Full=NAC transcription factor 47; AltName: Full=NAC domain-containing protein 47; Short=ANAC047; AltName: Full=Protein SPEEDY HYPONASTIC GROWTH && PF02365:No apical meristem (NAM) protein	NAM
AC10G033110	21.5995	47.4425	71.5411	7.9576	6.16338	4.29505	46.861	6.13868	2.91922	3.90332e-05	0.00247524	AC10G033110	HIC10	43685777	43689289	-	2290	-	- && Q9ZVP8.2 RecName: Full=NAC domain-containing protein 35; Short=ANAC035; AltName: Full=Protein LONG VEGETATIVE PHASE 1; Short=AtLOV1 && PF02365:No apical meristem (NAM) protein	NAM
AC13G097600	122.685	115.35	284.149	27.4095	17.2575	9.66385	174.062	18.1103	3.25383	4.5091e-08	9.96902e-06	AC13G097600	HIC13	174034136	174036404	-	1751	-	- && Q84TD6.1 RecName: Full=NAC transcription factor 47; AltName: Full=NAC domain-containing protein 47; Short=ANAC047; AltName: Full=Protein SPEEDY HYPONASTIC GROWTH && PF02365:No apical meristem (NAM) protein	NAM
AC01G067310	4.3199	3.72098	0	26.5253	80.124	6.44257	2.68029	37.6973	-3.79293	0.00140577	0.0332554	AC01G067310	HIC1	122156255	122159991	+	1967	-	- && Q32SG4.1 RecName: Full=Protein WRKY1; AltName: Full=WRKY DNA-binding protein 1 && PF03106:WRKY DNA -binding domain|PF10533:Plant zinc cluster domain	WRKY
novel.3462	7.77581	19.5351	34.2591	58.3557	32.0496	529.364	20.5234	206.59	-3.33423	0.00115803	0.0290997	-	HIC9	9673190	9676614	-	1564	-	- && Q9SHB5.1 RecName: Full=WRKY transcription factor 55; AltName: Full=WRKY DNA-binding protein 55 && PF03106:WRKY DNA -binding domain	WRKY
AC03G027760	259.194	190.7	447.384	2595.06	2650.26	1956.39	299.093	2400.57	-3.00536	7.39186e-14	2.23826e-10	AC03G027760	HIC3	37593081	37595954	-	1263	-	- && Q9SKD9.1 RecName: Full=Probable WRKY transcription factor 46; AltName: Full=WRKY DNA-binding protein 46 && PF03106:WRKY DNA -binding domain	WRKY
novel.917	6.91183	11.1629	11.0838	41.5564	38.213	143.884	9.71953	74.5511	-2.94278	3.89347e-05	0.00247524	-	HIC13	176634348	176636453	+	1192	-	- && Q9LY00.1 RecName: Full=Probable WRKY transcription factor 70; AltName: Full=WRKY DNA-binding protein 70 && PF03106:WRKY DNA -binding domain	WRKY
AC13G099550	348.184	292.097	409.094	511.939	1651.79	883.706	349.792	1015.81	-1.53762	0.00143708	0.0337011	AC13G099550	HIC13	176730673	176733596	+	1400	-	- && Q9LY00.1 RecName: Full=Probable WRKY transcription factor 70; AltName: Full=WRKY DNA-binding protein 70 && PF03106:WRKY DNA -binding domain	WRKY
AC09G010820	73.4382	65.1171	47.3582	118.48	173.807	141.737	61.9712	144.675	-1.21803	0.000542499	0.0170371	AC09G010820	HIC9	13316357	13318944	-	2211	-	- && Q9FGZ4.1 RecName: Full=Probable WRKY transcription factor 48; AltName: Full=WRKY DNA-binding protein 48 && PF03106:WRKY DNA -binding domain	WRKY
AC07G006270	1005.67	874.43	1041.88	412.911	198.461	388.702	973.994	333.358	1.54521	2.41326e-05	0.00172445	AC07G006270	HIC7	9706953	9711150	-	938	-	- && Q9FYA2.1 RecName: Full=Probable WRKY transcription factor 75; AltName: Full=WRKY DNA-binding protein 75 && PF03106:WRKY DNA -binding domain	WRKY
AC12G011410	44.0629	51.1634	61.4649	12.3785	22.1882	7.51633	52.2304	14.0277	1.91126	0.000461918	0.0153267	AC12G011410	HIC12	13836200	13840447	-	2535	-	- && Q9SA80.2 RecName: Full=Probable WRKY transcription factor 14; AltName: Full=AR411; AltName: Full=WRKY DNA-binding protein 14 && PF03106:WRKY DNA -binding domain	WRKY
novel.418	298.073	280.004	773.854	94.607	124.5	97.7123	450.643	105.607	2.09401	2.70976e-05	0.00187012	-	HIC11	80210569	80215086	+	2293	-	- && Q9FYA2.1 RecName: Full=Probable WRKY transcription factor 75; AltName: Full=WRKY DNA-binding protein 75 && PF03106:WRKY DNA -binding domain	WRKY
AC03G036340	409.526	347.911	521.948	32.7146	97.3815	68.7207	426.462	66.2723	2.69342	7.63548e-09	2.15072e-06	AC03G036340	HIC3	49708445	49711855	+	1663	-	- && O64747.1 RecName: Full=Probable WRKY transcription factor 35; AltName: Full=WRKY DNA-binding protein 35 && PF03106:WRKY DNA -binding domain	WRKY
novel.2624	25.9194	17.6746	12.0915	1.76836	1.23268	0	18.5618	1.00034	4.17487	0.000243016	0.00994508	-	HIC5	185822847	185824119	-	782	-	- && Q93WU9.1 RecName: Full=Probable WRKY transcription factor 51; AltName: Full=WRKY DNA-binding protein 51 && PF03106:WRKY DNA -binding domain	WRKY
AC14G006450	47.5189	72.5591	112.854	549.075	443.764	326.423	77.6438	439.754	-2.50483	7.44152e-09	2.13103e-06	AC14G006450	HIC14	8712865	8732471	-	2944	-	- && F4JYG0.1 RecName: Full=E4 SUMO-protein ligase PIAL2; AltName: Full=Protein INHIBITOR OF ACTIVATED STAT-LIKE 2 && PF02891:MIZ/SP-RING zinc finger	zf-MIZ
AC09G006120	1394.46	1917.23	1830.85	4319.21	3640.09	3835.48	1714.18	3931.59	-1.1978	9.13935e-07	0.000131225	AC09G006120	HIC9	7486279	7491295	+	2800	-	- && Q94KD0.1 RecName: Full=Transcription initiation factor TFIID subunit 15b; AltName: Full=TBP-associated factor 15b; Short=AtTAF15b && PF00641:Zn-finger in Ran binding protein and others|PF00076:RNA recognition motif. (a.k.a. RRM, RBD, or RNP domain)	zf-RanBP
AC13G026400	864.843	917.221	801.059	1172.42	1632.06	1652.52	861.041	1485.67	-0.786502	0.00199581	0.0426335	AC13G026400	HIC13	35926523	35942806	-	8639	-	- && - && PF07496:CW-type Zinc Finger	zf-CW
AC13G104600	244.506	458.61	341.584	175.951	126.966	77.3108	348.233	126.743	1.45601	0.000980259	0.0258106	AC13G104600	HIC13	182997663	183000592	-	1389	-	- && Q8LE43.2 RecName: Full=Dof zinc finger protein DOF2.1; Short=AtDOF2.1 && PF02701:Dof domain, zinc finger	zf-Dof
novel.50	495.924	470.704	631.779	275.864	140.525	163.212	532.802	193.2	1.46027	8.30015e-05	0.00443847	-	HIC1	119147253	119150403	+	2460	-	- && Q8LAP8.2 RecName: Full=Dof zinc finger protein DOF4.6; Short=AtDOF4.6 && PF02701:Dof domain, zinc finger	zf-Dof
AC12G036710	3549.23	5228.9	3799.74	2093.73	1474.28	987.861	4192.62	1518.63	1.46485	0.000112609	0.00569486	AC12G036710	HIC12	46481851	46485408	+	1619	-	- && Q8VZK0.1 RecName: Full=E3 ubiquitin-protein ligase MIEL1; AltName: Full=MYB30-interacting E3 ligase 1 && PF13639:Ring finger domain|PF05495:CHY zinc finger|PF14599:Zinc-ribbon	zf-CHY
novel.1178	32.8312	44.6517	33.2515	81.3444	171.342	49.393	36.9115	100.693	-1.44462	0.0102615	0.124974	-	HIC14	5894345	5896214	-	1870	-	- && O82155.1 RecName: Full=Dof zinc finger protein DOF1.7; Short=AtDOF1.7 && PF02701:Dof domain, zinc finger	zf-Dof
AC05G068650	80.3501	56.7449	46.3506	13.2627	38.213	9.66385	61.1485	20.3798	1.60173	0.0125409	0.140953	AC05G068650	HIC5	140787200	140790176	-	2165	-	- && Q8LFV3.2 RecName: Full=Cyclic dof factor 3; AltName: Full=Dof zinc finger protein DOF3.3; Short=AtDOF3.3; AltName: Full=H-protein promoter-binding factor 2a && PF02701:Dof domain, zinc finger	zf-Dof
AC02G010710	1159.46	1432.58	1871.15	659.597	257.629	372.595	1487.73	429.94	1.78951	4.7803e-05	0.00295403	AC02G010710	HIC2	13695275	13698787	-	1650	-	- && O82155.1 RecName: Full=Dof zinc finger protein DOF1.7; Short=AtDOF1.7 && PF02701:Dof domain, zinc finger	zf-Dof
AC07G006660	1215.62	728.381	664.023	308.578	168.877	179.318	869.341	218.924	1.9877	1.61329e-06	0.000209683	AC07G006660	HIC7	10291992	10293113	-	1043	-	- && Q9FYF9.1 RecName: Full=F-box protein At1g67340 && PF01753:MYND finger	zf-MYND
AC13G098050	4.3199	2.79073	2.01524	46.8614	57.9358	5.36881	3.04196	36.722	-3.58305	0.000389138	0.0137099	AC13G098050	HIC13	174759920	174764258	-	3186	-	- && Q2Z2E9.1 RecName: Full=Protein SCARECROW; Short=PnSCR && PF03514:GRAS domain family	GRAS
AC14G026100	3.45592	7.44195	7.05335	15.031	67.7972	57.9831	5.98374	46.9371	-2.97282	0.000141331	0.00669552	AC14G026100	HIC14	35242491	35243854	-	1221	-	- && Q69VG1.1 RecName: Full=Chitin-inducible gibberellin-responsive protein 1 && PF03514:GRAS domain family	GRAS
AC14G026720	1195.75	1359.09	2066.63	2867.39	5336.26	12521.1	1540.49	6908.26	-2.16497	0.000160977	0.00737149	AC14G026720	HIC14	36382775	36384139	-	1221	-	- && Q69VG1.1 RecName: Full=Chitin-inducible gibberellin-responsive protein 1 && PF03514:GRAS domain family	GRAS
AC13G038240	118.365	135.816	121.922	42.4405	6.16338	27.9178	125.368	25.5072	2.28208	0.000292819	0.0111529	AC13G038240	HIC13	57930802	57933541	+	2300	-	- && Q9LPR8.1 RecName: Full=Scarecrow-like protein 3; Short=AtSCL3; AltName: Full=GRAS family protein 5; Short=AtGRAS-5 && PF03514:GRAS domain family	GRAS
AC01G002670	74.3022	56.7449	85.6479	23.8728	1.23268	4.29505	72.2317	9.80018	2.84938	0.00128065	0.0311112	AC01G002670	HIC1	4467801	4468286	-	456	-	- && Q9LZP8.1 RecName: Full=bZIP transcription factor 53; Short=AtbZIP53 && PF00170:bZIP transcription factor	bZIP_1
AC07G071380	3.45592	2.79073	2.01524	38.0197	86.2874	50.4668	2.75396	58.2579	-4.38564	1.7147e-09	6.80932e-07	AC07G071380	HIC7	131622908	131629404	-	2104	-	- && Q04088.1 RecName: Full=Probable transcription factor PosF21; AltName: Full=bZIP transcription factor 59; Short=AtbZIP59 && PF00170:bZIP transcription factor	bZIP_1
AC16G050420	57.0226	101.397	87.6631	254.643	187.367	308.17	82.0274	250.06	-1.61031	2.33638e-05	0.00168442	AC16G050420	HIC16	79926559	79928293	-	1434	-	- && Q04088.1 RecName: Full=Probable transcription factor PosF21; AltName: Full=bZIP transcription factor 59; Short=AtbZIP59 && PF00170:bZIP transcription factor	bZIP_1
novel.1323	29.3753	22.3259	27.2058	78.6918	102.312	102.007	26.3023	94.3371	-1.83902	5.43198e-07	8.54444e-05	-	HIC15	151591301	151604985	+	2270	-	- && Q6S4P4.2 RecName: Full=Transcription factor RF2b && PF00170:bZIP transcription factor	bZIP_1
novel.3196	3526.76	3680.98	4869.84	1198.95	744.537	488.561	4025.86	810.681	2.31156	1.61879e-08	4.00138e-06	-	HIC8	6569508	6571343	-	1836	-	- && Q9LZP8.1 RecName: Full=bZIP transcription factor 53; Short=AtbZIP53 && PF00170:bZIP transcription factor	bZIP_1
AC05G085070	44.0629	54.8844	45.343	16.7994	12.3268	11.8114	48.0968	13.6458	1.80576	9.34436e-05	0.00491015	AC05G085070	HIC5	162101549	162116541	-	1266	-	- && Q6EP49.2 RecName: Full=MADS-box transcription factor 27; AltName: Full=OsMADS27; AltName: Full=RMADS218 && PF01486:K-box region	K-box
novel.2280	1284.74	1354.44	1403.62	862.958	851.78	721.568	1347.6	812.102	0.730497	0.000332722	0.0122583	-	HIC4	178296320	178421022	+	1179	-	- && Q03489.2 RecName: Full=Agamous-like MADS-box protein AGL9 homolog; AltName: Full=Floral homeotic protein FBP2; AltName: Full=Floral-binding protein 2 && PF00319:SRF-type transcription factor (DNA-binding and dimerisation domain)|PF01486:K-box region	K-box
